# Supplementary material for: Effect of long-term feeding of the Obudu natural honey and table sugar-sweetened diets on obesity and pro-inflammatory biomarkers in rats
Source: BMC Nutr. 2020 Feb 3;6:3. doi: 10.1186/s40795-019-0327-2 (PMC7050836; doi:10.1186/s40795-019-0327-2)
Supplement: Supplementary file 1 — Additional file 1. Raw data obtained in the study. This additional file contains all data generated during this study and their transposition into charts/figures. They include data for body weights, tissue/organ weights, diet consumed, blood glucose, serum leptin and tissue necrosis factor-alpha (TNF-α) as measured in both male and female animal groups. NB: There is no provision for such a file to be cited in the main text, rather, it is for reviewers and editors’ perusal. [file 40795_2019_327_MOESM1_ESM.xls]

## Sheet: Sheet1
Means			Means				Means			Means		Means				male
Females			Males				Females			Males		Females				Leptin								Means																						Means
	TNF			TNF			Insulin			Insulin			leptin		NC	2230.79								Females																						Males
NC	137.74		NC	147.4		NC	10.6463		NC	4.52167		NC	1930.33		S8%	2111.22									TNF-α																						TNF-α
S8%	196.372		S8%	219.473		S8%	17.375		S8%	9.48594		S8%	3004.76		S16%	2031.37								NC	137.74																					NC	147.4
S16%	263.253		S16%	278.707		S16%	23.7195		S16%	11.7324		S16%	3527.43		H10%	1679.08								S8%	196.372																					S8%	219.473
H10%	89.1115		H10%	109.543		H10%	6.22731		H10%	3.21397		H10%	1803.22		H20%	1740.1								H10%	89.1115																					H10%	109.543
H20%	116.568		H20%	121.725		H20%	10.5984		H20%	3.74648		H20%	2097.37											S16%	263.253																					S16%	278.707
																								H20%	116.568																					H20%	121.725
SEM			SEM				SEM					SEM				sem
Females			Males				Females			SEM		Females			NC	355.911								SEM																						SEM
TNF			TNF				Insulin			Males		leptin			S8%	430.321								Females																						Males
NC	1.6322		NC	3.93626		NC	0.32652			Insulin		NC	10.6997		S16%	285								TNF																						TNF
S8%	3.18877		S8%	5.1377		S8%	0.951725		NC	0.31625		S8%	66.9812		H10%	49.3906								NC	1.6322																					NC	3.93626
S16%	10.3156		S16%	28.4019		S16%	0.742883		S8%	0.04915		S16%	72.8169		H20%	49.1152								S8%	3.18877																					S8%	5.1377
H10%	5.32555		H10%	5.1316		H10%	0.612479		S16%	0.61391		H10%	43.9635											H10%	5.32555																					H10%	5.1316
H20%	8.056		H20%	13.2472		H20%	0.461425		H10%	0.14728		H20%	86.6807											S16%	10.3156																					S16%	28.4019
									H20%	0.2692														H20%	8.056		a = P˂ 0.05 vs NC			b = P˂ 0.05 vs S8%			c = P˂ 0.05 vs S16%													H20%	13.2472
																																					a = P˂ 0.05 vs NC			b = P˂ 0.05 vs Corr energy grp
																										Means
			Means																							Males
			Females																							Insulin
			Insulin																						NC	4.52167					Means
		NC	10.6463																						S8%	9.48594					Females
		S8%	17.375																						H10%	3.21397						Leptin
		H10%	6.22731																						S16%	11.7324					NC	1930.33
		S16%	23.7195																						H20%	3.74648					S8%	3004.76
		H20%	10.5984																												H10%	1803.22
																															S16%	3527.43
																										SEM					H20%	2097.37
			SEM																							Males
			Females																							Insulin					SEM
			Insulin																						NC	0.31625					Females
		NC	0.32652																						S8%	0.04915					leptin
		S8%	0.951725																						H10%	0.14728					NC	10.6997
		H10%	0.612479																						S16%	0.61391					S8%	66.9812
		S16%	0.742883																						H20%	0.2692					H10%	43.9635
		H20%	0.461425																												S16%	72.8169
															a = P˂ 0.05 vs NC			b = P˂ 0.05 vs Corr energy grp													H20%	86.6807
					a = P˂ 0.05 vs NC			b = P˂ 0.05 vs S8%			c = P˂ 0.05 vs S16%
																																		a = P˂ 0.05 vs NC			b = P˂ 0.05 vs Corr energy grp
																																														No significant differences
ABSORBANCE		CONVERTED		INSULIN
1.749		11.6722				INS ABS	INSULIN ()			TNF ABS	TNF-A				LEP ABS	LEP CONC	LEP CONC*FACTOR
1.7		10.9642			female	1.749	11.6722		female	1.137	135.256			female	0.117	97.0237	1940.47
1.632		10.0497				1.7	10.9642			1.147	136.425				0.113	95.3191	1906.38
1.68		10.6873			NC	1.632	10.0497		NC	1.157	137.6			NC	0.114	95.7404	1914.81
1.617		9.85813				1.68	10.6873			1.211	144.046				0.115	96.1649	1923.3
1.919		14.4821				1.617	9.85813			1.138	135.373				0.12	98.3351	1966.7
1.989		15.8165			Mean		10.6463		Mean		137.74			Mean			1930.33
1.99		15.8364																	LEP= LEPTIN
2.134		18.9587			males	1.15	5.39377		males	1.3	155.084			males	0.071	82.0682	1641.36		ABS=ABSORBANCE
2.12		18.6314				0.909	3.95755			1.29	153.816				0.172	124.414	2488.28		CONC= CONCENTRATION
2.198		20.5248				0.928	4.05469			1.12	133.281				0.226	156.089	3121.77		CONC* DILUTION FACTOR
2.27		22.4315				1.12	5.18884			1.257	149.683				0.049	83.5885	1671.77		DILUTION FACTOR IS 20
2.34		24.4434				0.92	4.01349			1.22	145.137
2.4		26.3009			Mean		4.52167		Mean		147.4			Mean			2230.8
2.27		22.4315
2.29		22.9899
1.34		6.89649			Females	1.919	14.4821		Females	1.597	196.543			Females	0.2	140.373	2807.45
1.398		7.43374			S8%	1.989	15.8165		S8%	1.655	205.615			S8%	0.21	146.323	2926.46
1.35		6.98629				1.99	15.8364			1.657	205.934				0.213	148.131	2962.63
0.923		4.02889				2.134	18.9587			1.555	190.189				0.215	149.343	2986.86
1.205		5.79117				2.12	18.6314			1.567	191.987				0.22	152.392	3047.85
1.6187		9.87945				2.198	20.5248			1.54	187.962				0.24	164.865	3297.3
1.7346		11.4589			Mean		17.375		Mean		196.372			Mean			3004.76
1.663		10.4567
1.15		5.39377			Males	1.59	9.5221		Males	1.67	208.019			Males	0.248	169.971	3399.43
0.909		3.95755				1.6	9.64524			1.721	216.378				0.055	81.8049	1636.1
0.928		4.05469				1.587	9.48545			1.689	211.1				0.051	82.4177	1648.35
1.12		5.18884				1.582	9.42468			1.776	225.723				0.095	88.0503	1761.01
0.92		4.01349				1.576	9.35225			1.835	236.146
1.59		9.5221			Mean		9.48594		Mean		219.473			Mean			2111.22
1.6		9.64524
1.587		9.48545			females	2.27	22.4315		females	2.165	302.926			females	0.25	171.258	3425.16
1.582		9.42468				2.34	24.4434			1.897	247.562				0.247	169.33	3386.59
1.576		9.35225			S16%	2.4	26.3009		S16%	1.945	256.741			S16%	0.275	187.663	3753.25
1.78		12.1424				2.27	22.4315			1.972	262.039				0.25	171.258	3425.16
1.67		10.5513				2.29	22.9899			1.894	246.998				0.267	182.35	3647
1.85		13.2717			Mean		23.7195		Mean		263.253			Mean			3527.43
1.7		10.9642
0.77		3.31734			Males	1.78	12.1424		Males	2.12	292.901			Males	0.106	92.8647	1857.29
0.67		2.92302				1.67	10.5513			1.76	222.968				0.051	82.4177	1648.35
0.7		3.03631				1.85	13.2717			2.367	351.962				0.181	129.423	2588.46
0.83		3.57922				1.7	10.9642			1.894	246.998
0.5		2.33537			Mean		11.7324		Mean		278.707			Mean			2031.37
0.567		2.55953
0.623		2.75288
0.545		2.4855			females	1.34	6.89649		females	0.845	102.861			females	0.113	95.3191	1906.38
0.674		2.9379				1.398	7.43374			0.678	84.4897				0.112	94.86	1897.2
					H10%	1.35	6.98629		H10%	0.572	71.8611			H10%	0.098	89.46	1789.2
						0.923	4.02889			0.789	96.796				0.091	87.25	1745
						1.205	5.79117			0.723	89.55				0.08	83.917	1678.34
					Mean		6.22731		Mean		89.1115			Mean			1803.22
					Males	0.77	3.31734		Males	0.979	117.413			Males
						0.67	2.92302			0.871	105.669				0.066	81.4846	1629.69
						0.7	3.03631			0.789	96.796				0.08	83.917	1678.34
						0.83	3.57922			0.987	118.293				0.089	86.4237	1728.47
					Mean		3.21397		Mean		109.543			Mean			1678.84
					females				females					females
						1.619	9.87945			1.043	124.457				0.117	97.2835	1945.67
					H20%	1.735	11.4589		H20%	0.823	100.457			H20%	0.149	112.294	2245.89
						1.663	10.4567			1.046	124.789				0.135	105.028	2100.56
					Mean		10.5984		Mean		116.568			Mean			2097.37
														Sem
					Males	0.796	3.42579		Males	0.678	84.4897			Males	0.089	86.4237	1728.47
						0.856	3.69732			0.782	96.0341				0.04	87.057	1741.14
						1.021	4.567			1.12	133.281				0.108	93.2647	1865.29
						0.687	2.9876			1.257	149.683				0.06	81.2739	1625.48
						0.928	4.05469			1.22	145.137
					Mean		3.74648		Mean		121.725			Mean			1740.1

## Sheet: Sheet2
							MALES	FBG
								MEANS
	Initial	2	4	6	8	10	12	14	16	18	20	22	24	26	28	29										MEAN	FEMALE	% change in body weight															Female feed intake mean
NC	84.2	86.8	69.4	75.2	79.8	69.2	72.6	66.2	71.2	55.4	61.6	60.2	46.6	66.2	56	73.4				0	2	4	6	8	10	12	14	16	18	20	22	24	26	28	29				2	4	6	8	10	12	14	16	18	20	22
S8%	94	87.8	63.8	70.2	83.6	72.8	70.6	68.4	79.8	63.4	67.4	62	63.2	60.6	57.8	73.8			NC	0	3.46613	6.08852	5.72794	5.68754	5.37185	15.8757	18.2704	23.0839	19.458	24.638	27.7095	28.1738	30.032	30.2011	29.0424			NC	164.575	205.3	136.225	115.62	133.15	139.05	144.96	148.06	129.8	146.85	173.4
H10%	80.8	83	59.6	75	79.6	76.2	60.4	64	80	55.4	62.6	60.2	59.2	61.6	48.2	66.2			S8%	0	-16.6213	-5.52424	9.18373	9.5537	7.79394	17.257	22.7197	31.9882	32.2645	31.1695	35.1092	39.3954	40.3796	40.0233	41.1442			S8%	119.24	185.54	220.3	173.52	187.94	139.875	146.475	149.5	171.54	161.45	188.62
S16%	87.2	109.2	69.4	77.2	79.5	69	69.75	74.25	78.5	61.25	53.5	65	64.5	75.25	57.25	76			H10%	0	-11.317	17.2621	20.4999	21.5334	14.8907	24.4819	20.8019	38.1939	31.691	42.6663	33.2307	41.1261	34.5609	33.5811	35.2618			H10%	110.3	150.48	143.64	143.64	143.24	129.225	144.08	146.867	153.117	136.2	137.733
H20%	99	86.2	55	75.4	73.4	66.2	61.6	83.8	70.8	63.4	69.8	67	72	67.2	52	76.8			S16%	0	-11.9336	14.4656	17.7605	19.4344	27.1297	30.9384	30.6193	35.8806	44.2297	43.003	46.7259	49.8617	58.6849	55.3754	57.1162			S16%	96.05	153.575	123.325	150.925	145.76	153.32	153.3	175.68	162.65	167.52	164.933
																			H20%	0	11.916	24.3596	35.7203	39.7204	43.3762	54.6879	55.5173	57.9946	59.3553	63.6219	63.4701	66.2987	68.2904	66.6983	71.8852			H20%	190.667	198.867	192.683	192.683	171.317	149.8	131.3	124.76	118.05	126.275	106.78
							MALES	FBG
								STDEV																		SEM	FEMALE
	b4tmt	wk2	wk4	wk6	wk8	wk10	wk12	wk14	wk16	wk18	wk20	wk22	wk24	wk26	wk28	wk29				wk 0	Wk2	wk4	wk6	wk8	wk10	wk12	wk14	wk16	wk18	wk20	wk22	wk24	wk26	wk28	wk29
NC	18.5526	9.67988	8.17313	5.06952	4.96991	4.54973	9.34345	5.89067	10.1341	4.61519	6.42651	9.14877	8.17313	10.0846	6.48074	4.44972			NC	0	0.64961	1.34805	1.61838	1.17743	1.44225	2.4243	2.3217	1.68924	2.59266	4.03873	4.87798	5.88314	4.92995	6.33512	5.49111										female	sem	female
S8%	17.5926	9.44458	19.4345	15.975	2.07364	5.26308	3.50714	5.17687	9.98499	10.3344	4.66905	6.20484	1.92354	6.9857	1.78885	5.4037			S8%	0	7.54228	1.1371	1.60468	1.75512	2.05521	0.81496	1.58892	1.68759	3.33462	2.62	3.08999	2.29074	2.50008	3.37809	2.70901				Wk2	wk4	wk6	wk8	wk10	wk12	wk14	wk16	wk18	wk20	wk22
H10%	11.5195	10.6536	9.63328	10.1489	13.2966	7.72658	6.9857	7	25.671	6.30872	12.1778	10.4259	5.06952	7.4027	9.09395	2.04939			H10%	0	2.79866	3.424	3.35164	1.93247	2.4862	2.73755	4.5286	7.68688	4.76113	7.19426	4.82079	4.62611	6.66442	6.89406	6.19404			NC	14.2941	10.3962	13.6023	9.1968	19.6248	7.5205	11.6978	11.1223	15.3893	6.3059	7.1542
S16%	10.7331	19.1102	10.6677	10.0349	8.58293	7.87401	8.22091	9.46485	2.51661	5.56028	5	11.431	5.06623	2.21736	8.18026	6.0553			S16%	0	1.44648	2.11575	1.5965	2.15363	2.96916	3.7199	4.4603	5.03642	5.1971	4.68198	3.59147	4.45937	4.56871	4.58267	5.20658			S8%	5.461	7.3474	22.1753	5.6495	28.7806	7.1266	8.6597	4.3445	3.6124	10.8688	10.1278
H20%	6.44205	14.1315	16.5831	14.2583	18.1466	6.97854	8.01873	8.25833	8.37854	9.5289	2.58844	2.73861	19.4808	7.79102	6.2849	3.11448			H20%	0	1.10124	2.41826	4.02297	7.12112	5.12797	4.23763	3.63452	3.49374	6.06866	6.32935	6.59345	6.55556	6.05687	6.29748	5.03445			H10%	7.7751	18.4425	3.6637	8.1923	11.9727	6.3228	6.6991	14.4359	9.947	18.2934	11.2279
																																						S16%	40.2716	20.5852	5.1352	10.2785	19.336	8.8577	15.473	10.8059	9.8038	9.1149	5.8972
																																						H20%	20.8386	13.9132	11.5804	28.3661	24.3222	20.2814	20.3672	9.8616	6.0471	7.9044	7.4127
							FEMALES	FBG
								MEANS
	Initial	2	4	6	8	10	12	14	16	18	20	22	24	26	28	29
NC	93.2	81	73	75.6	79.8	62	60.2	70.2	77.4	63.6	64.2	67.4	63	69.6	76.2	69.6										MEAN	MALE	% change in body weight
S8%	89.2	104.333	83.1667	86.3333	79.8333	72.1667	55.3333	87	67.5	77.8	62.6667	66	71.8333	72.1667	69.1667	67.8333				0	2	4	6	8	10	12	14	16	18	20	22	24	26	28	29
H10%	94	96.4	67.6	73.8	90.2	74.6	87	76	81	76.8	79.2	65	61.6	71.8	60.8	71.2			NC	0	2.47488	19.0508	14.4645	20.5642	14.9387	24.1108	35.326	46.6522	54.8103	52.4822	65.527	66.5597	75.8435	82.0681	80.6634
S16%	95.8	117.4	73.2	65.2	93.8	72.4	59.2	73.2	65.8	61.4	68.6	72.8	66	71.4	65.4	70			S8%	0	-5.2397	28.0847	31.7814	33.1713	45.9529	56.0243	65.9322	76.2464	80.9843	81.4299	87.2764	91.4611	99.783	89.7673	90.1482
H20%	89.4	102.8	69.4	62.2	83.75	78.4	79.6	79	77.25	83.25	81	59.75	58.75	64.6667	70	77.6667			H10%	0	-1.38083	22.1609	32.702	20.3315	18.3883	37.8018	42.6015	55.0088	56.3216	63.57	71.9419	79.5319	83.1338	84.3051	86.4095										Feed	intake
																			S16%	0	5.35923	15.7874	18.4102	12.5938	9.32078	22.5734	22.5374	42.5677	48.2172	64.3395	74.0527	76.6741	78.0897	86.3108	91.6717										male	mean
																			H20%	0	-19.999	6.62494	-3.88496	19.8259	11.274	49.7429	28.4979	32.124	24.2103	25.7263	41.1659	49.8757	53.3083	56.5635	59.0105				2	4	6	8	10	12	14	16	18	20	22
																																						NC	179.625	231.74	200.425	166.475	174.48	147.78	205.78	214	159.46	196.075	227.38
							FEMALES	STDEV																														S8%	149.333	239.875	221	187.2	198.925	170.6	172.34	219.86	202.74	187.54	229.85
	b4tmt	wk2	wk4	wk6	wk8	wk10	wk12	wk14	wk16	wk18	wk20	wk22	wk24	wk26	wk28	wk29										SEM	MALE											H10%	163.98	157.45	213.62	205.033	140.35	208.4	228.933	250.517	230.517	244.833	228.5
NC	14.0961	4.41588	13.784	16.3493	7.56307	7.34847	7.69415	14.2373	11.6748	8.29458	9.83362	4.03733	9.82344	11.2606	12.2352	6.42651				wk 0	Wk2	wk4	wk6	wk8	wk10	wk12	wk14	wk16	wk18	wk20	wk22	wk24	wk26	wk28	wk29			S16%	164.975	164.04	129.633	156.883	119.65	121.9	156.375	172.3	144.7	122.675	175.3
S8%	13.1034	15.8703	7.83369	7.14609	4.26224	2.13698	9.30949	5.13809	8.38451	7.59605	9.4163	11.4368	7.83369	11.3739	11.1609	5.19294			NC	0	0.65041	2.88215	1.37103	3.70213	0.78286	2.96892	4.17824	4.3496	1.5305	4.42439	5.5975	5.97952	5.48572	3.97171	2.60355			H20%	113.783	175.95	109.283	122.883	191.15	174.16	168.667	146.08	110.6	176.875	162.4
H10%	9.61769	18.2839	7.70065	9.98499	6.22093	7.09225	9.82344	6.36396	5.2915	6.90652	8.98332	7.14143	8.44393	6.30079	13.7732	3.27109			S8%	0	1.15679	2.38677	3.1205	3.89549	5.41351	7.05375	7.57976	10.2477	9.97989	10.9848	11.6005	11.8401	16.6783	13.4881	13.0868
S16%	8.70057	36.4733	7.01427	7.0852	16.208	4.77493	4.08656	6.01664	14.9231	3.20936	6.58027	9.41807	5.87367	7.53658	10.5024	6.55744			H10%	0	0.58789	9.16054	9.24424	6.37026	5.18679	4.99291	6.32718	7.46318	3.83809	8.50564	8.45587	6.77336	5.22805	5.92017	4.99636
H20%	10.4785	7.52994	11.8448	3.27109	25.4738	4.50555	6.26897	7.34847	10.5317	19.4143	8.44591	2.21736	8.61684	7.50555	12	8.32666			S16%	0	1.11253	3.02174	9.37475	4.40977	3.98757	5.01686	5.41259	7.73838	0.74657	8.36182	8.98177	9.04635	11.8144	11.5286	11.2979
																			H20%	0	3.40489	4.34803	5.87025	9.32299	4.52212	23.6952	4.79509	4.59069	5.47746	5.50179	7.1713	7.33312	8.14801	8.30013	9.07299										male		sem
																																							Wk2	wk4	wk6	wk8	wk10	wk12	wk14	wk16	wk18	wk20	wk22
																																						NC	16.6511	4.3881	10.0463	16.1795	14.0943	21.4264	19.2882	13.1167	8.9045	18.4472	17.8159
																																						S8%	14.4953	16.7951	6.3674	13.9622	27.1071	7.7259	7.8773	14.9704	12.4476	9.9506	3.2839
																																						H10%	18.0988	15.7895	6.7009	21.4955	14.8809	22.5487	12.095	12.4262	13.8329	15.1293	27.2724
																																						S16%	19.9256	12.7831	18.5952	12.9673	7.8225	15.7383	14.4476	16.2353	10.7738	18.8519	7.7804
						BODY WEIGHT (grams)																																H20%	13.8842	21.4609	15.2829	16.0015	35.1361	10.0905	25.956	22.5561	16.6419	15.1331	7.8849
	wt B4 tmt	wk2 tmt	Change	wk4 tmt	Change	wk6 tmt	Change	wk8 tmt	Change	wk10 tmt	Change	wk12 tmt	Change	wk14 tmt	Change	wk16 tmt	Change	wk18 tmt	Change	wk20 tmt	Change	wk22 tmt	Change	wk24 tmt	Change	wk26 tmt	Change	wk28 tmt	Change	wk29 tmt	Change
Females	139.9	143.8	2.78771	147.6	5.50393	145.1	3.71694	143.9	2.85919	145.1	3.71694	165.8	18.5132	167.9	20.0143	176.6	26.233	177.8	27.0908	190.2	35.9543	198.3	41.7441	203	45.1036	202.2	44.5318	208.4	48.9635	202.2	44.5318
	179.9	185.4	3.05725	186.4	3.61312	185.5	3.11284	188.3	4.66926	191.2	6.28127	201.3	11.8955	209.8	16.6203	217.8	21.0673	209.5	16.4536	215.7	19.8999	225.2	25.1807	227.1	26.2368	226.7	26.0145	226.6	25.9589	226.3	25.7921
Grp1NC																																								FEED INTAKE (grams)
	156.3	160.4	2.62316	164.6	5.3103	165.4	5.82214	167.7	7.29367	160.2	2.4952	174.6	11.7083	176.3	12.7959	186.6	19.3858	184.9	18.2981	184.3	17.9143	186.2	19.1299	184.7	18.1702	198.6	27.0633	194.9	24.6961	198.8	27.1913								Wk2	LEFTO	INTAKE	Wk4	LEFTO	INTAKE	Wk6	LEFTO	INTAKE	Wk8	LEFTO
	150.1	158.2	5.3964	165	9.92672	165.5	10.2598	162	7.92805	163.6	8.994	182.2	21.3857	185.6	23.6509	188.6	25.6496	174.1	15.9893	187.3	24.7835	187.3	24.7835	184.9	23.1845	183.9	22.5183	181.9	21.1859	178.1	18.6542							Female	400	231.1	168.9	250	11.2	238.8	250	113.4	136.6	250	159
MEAN	156.55	161.95	3.46613	165.9	6.08852	165.375	5.72794	165.475	5.68754	165.025	5.37185	180.975	15.8757	184.9	18.2704	192.4	23.0839	186.575	19.458	194.375	24.638	199.25	27.7095	199.925	28.1738	202.85	30.032	202.95	30.2011	201.35	29.0424								300	140.4	159.6	250	75.4	174.6	250	127.7	122.3	250	149.8
																																							300	169.8	130.2	250	43.9	206.1	250	75.9	174.1	250	111.9
Males	149.4	154.5	3.41365	176.9	18.407	173.1	15.8635	177.2	18.6078	174.4	16.7336	177.5	18.8086	203	35.8768	223.8	49.7992	222.2	48.7282	217.8	45.7831	230	53.9491	233.5	56.2918	248.6	66.3989	282.3	88.9558	269.8	80.589							Grp1 NC	250	50.4	199.6	250	53.2	196.8	300	188.1	111.9	250	135.3
	162	168	3.7037	180.9	11.6667	186.7	15.2469	190.6	17.6543	183.2	13.0864	202	24.6914	225.4	39.1358	246.6	52.2222	245.5	51.5432	242.5	49.6914	266.6	64.5679	261.5	61.4198	273.8	69.0123	281.3	73.642	283.8	75.1852											300	89.8	210.2				300	165.9
	206.6	207	0.193611	209		228.1	10.4066	218.5		236.3	14.3756	226.5		255.2	23.5237	276.2	33.6883	269.8		267.9		279.1		278.2		284.7		280.6		288.2
	127.9	130.3	1.87647	154.2	20.5629	148.8	16.3409	146.6	14.6208	147.8	15.559	154.4	20.7193	182.6	42.7678	193	50.8991	197	54.0266	190.5	48.9445	208.2	62.7834	210.8	64.8163	226.6	77.1697	226.3	76.9351	229.2	79.2025							MEAN	312.5	147.925	164.575	260	54.7	205.3	262.5	126.275	136.225	260	144.38
	141.2	145.7	3.18697	177.3	25.5666	183.1		185.5	31.3739	187.5		186.7	32.2238	219.4		240.1		232.9	64.9433	233.7	65.5099	255.3	80.8074	259.4	83.711	269.4	90.7932	266.5	88.7394	265	87.6771
MEAN	157.42	161.1	2.47488	179.66	19.0508	183.96	14.4645	183.68	20.5642	185.84	14.9387	189.42	24.1108	217.12	35.326	235.94	46.6522	233.48	54.8103	230.48	52.4822	247.84	65.527	248.68	66.5597	260.62	75.8435	267.4	82.0681	267.2	80.6634							Males	400	181.6	218.4	250	17.2	232.8	250	29.6	220.4	250	104
																																							300	122.2	177.8	300	55	245	250	45	205	300	102.6
																																							250	112.7	137.3	250	27.3	222.7	250	77.5	172.5	250	118
	wt B4 tmt	wk2 tmt		wk4 tmt		wk6 tmt		wk8 tmt		wk10 tmt		wk12 tmt		wk14 tmt		wk16 tmt		wk18tmt		wk20 tmt		wk22 tmt		wk24 tmt		wk26 tmt		wk28 tmt		wk29 tmt									250	65	185	250	28.4	221.6	300	96.2	203.8	300	109.5
Females	147.9	131.1	-11.359	142.5	-3.65112	162	9.53347	159.9	8.11359	160.9	8.78972	174.5	17.9851	183.4	24.0027	203.7	37.7282	214.8	45.2333	209.2	41.4469	217.7	47.1941	218.9	48.0054	219.6	48.4787	223.5	51.1156	221.8	49.9662											300	63.4	236.6
	131.3	104.1	-20.7159	124.3	-5.3313	148.2	12.8713	145.9	11.1196	137.2	4.49353	152.6	16.2224	159.1	21.1729	168	27.9513	167.8	27.7989	169.8	29.3222	176	34.0442	183.6	39.8324	185.7	41.4318	187.8	43.0312	189.3	44.1736
Grp2S8%	140.1	130.6		143.8		171.4		180.9		175.5		168.2	20.0571	152		182.6	30.3355	184.9	31.9772	179.4	28.0514	183	30.621	189.3	35.1178	188	34.1899	185.1	32.1199	189.5	35.2605							MEAN	300	120.375	179.625	270	38.26	231.74	262.5	62.075	200.425	275	108.525
	151.9	121	-20.3423	144.6	-4.80579	165.4	8.88743	166.6	9.67742	165.5	8.95326	175.3	15.4049	152.1		158.3		161.7		159.2		162.5		165.2		172.8		170.3		173.2
	144.3	124	-14.0679	130	-9.90991	149.2	3.3957	150.2	4.0887	147.8	2.4255	156.7		182.5	26.4726	192.7	33.5412	185.6	28.6209	183.3	27.027	191.8	32.9175	197.5	36.8676	196.4	36.1053	193.7	34.2342	196.6	36.2439							Female	400	264.7	135.3	250	64.7	185.3	250	17	233	250	71.9
	130	133.5		124.9	-3.92308	144.6	11.2308	149.2	14.7692	148.6	14.3077	151.6	16.6154	155	19.2308	169.5	30.3846	166	27.6923	169	30	170	30.7692	178.3	37.1538	184.2	41.6923	181.5	39.6154	182.1	40.0769								300	184.9	115.1	250	77.8	172.2	300	1.5	298.5	300	108.7
MEAN	140.917	124.05	-16.6213	135.017	-5.52424	156.8	9.18373	158.783	9.5537	155.917	7.79394	163.15	17.257	164.017	22.7197	179.133	31.9882	180.133	32.2645	178.317	31.1695	183.5	35.1092	188.8	39.3954	191.117	40.3796	190.317	40.0233	192.083	41.1442								250	129	121	250	37.2	212.8	250	36.9	213.1	250	81
																																						Grp2S8%	250	127	123	250	65.6	184.4	250	72.9	177.1	250	93.2
Males	149.7	146.6	-2.07081	186	24.2485	197.1	31.6633	198.8	32.7989	204.6	36.6733	220.5	47.2946	221.5	47.9626	230	53.6406	236	57.6486	235.8	57.515	244.8	63.5271	250	67.0007	247.9		249.5	66.6667	252.1	68.4035								250	148.2	101.8	300	127	173	300	120.2	179.8	300	127.6
	164.2	155.1	-5.54202	203.8	24.1169	214	30.3289	215.3	31.1206	224.1	36.4799	247.6	50.7917	261.9	59.5006	270.6	64.799	281.6	71.4982	277.3	68.8794	284.3	73.1425	292	77.8319	283.6	72.7162	280.4	70.7674	279.1	69.9756
	208.5	192.6	-7.6259	232.6		197.3		241		242.3		259.3		263.8		251.8		269		267.9		275.8		279.3		275.4		283.1		285.2								MEAN	290	170.76	119.24	260	74.46	185.54	270	49.7	220.3	270	96.48
	140.4	138.8		182.6	30.057	196.7	40.0997	201.8	43.7322	218.1	55.3419	271.8		255.3	81.8376	277.5	97.6496	281.8	100.712	287.6	104.843	301	114.387	308.6	119.801	323.2	130.199	315.9	125	313.5	123.291
	148.6	140.1	-5.72005	199	33.9166	185.8	25.0336	185.8	25.0336	230.8	55.3163	252.6	69.9865	259.2	74.428	280.7	88.8964	288.4	94.0781	289	94.4818	294.3	98.0485	299	101.211	291.9	96.4334	292.2	96.6353	295.6	98.9233							Males	300	176.1	123.9	250	43.2	206.8	250	27.9	222.1	250	46.6
MEAN	162.28	154.64	-5.2397	200.8	28.0847	198.18	31.7814	208.54	33.1713	223.98	45.9529	250.36	56.0243	252.34	65.9322	262.12	76.2464	271.36	80.9843	271.52	81.4299	280.04	87.2764	285.78	91.4611	284.4	99.783	284.22	89.7673	285.1	90.1482								250	100	150	300	19	281	300	66.7	233.3	300	89.9
																																							250	75.9	174.1	250	31	219	250	18.7	231.3	250	102.2
	wt B4 tmt	wk2 tmt		wk4 tmt		wk6 tmt		wk8 tmt		wk10 tmt		wk12 tmt		wk14 tmt		wk16 tmt		wk18 tmt		wk20 tmt		wk22 tmt		wk24 tmt		wk26 tmt		wk28 tmt		wk29 tmt												300	47.3	252.7	250	52.5	197.5	300	112.5
Females	117	117.3		138.3	18.2051	142.6	21.8803	144.4	23.4188	140.8	20.3419	133		129.1		126.1		137.2		126.1		138.2		134		135.2		136.6		148															300	79.2	220.8
	163.6	144.6	-11.6137	180.01	10.0306	187.5	14.6088	187.5	14.6088	207.7	26.956	210.5	28.6675	209.8	28.2396	218.5	33.5575	219.8	34.3521	222.8	36.1858	229.5	40.2812	232.2	41.9315	245.4	50	239.2	46.2103	240.5	47.0049
Grp3S16%	119.7	100.6	-15.9566	141.2	17.9616	142.8	19.2982	148.7	24.2272	161.1	34.5865	163.9	36.9256	164.4	37.3434	170.8	42.6901	175.2	46.3659	168.6	40.8521	176.2	47.2013	179.9	50.2924	192.2	60.5681	191.4	59.8997	196.7	64.3275							MEAN	266.667	117.333	149.333	275	35.125	239.875	270	49	221	275	87.8
	146.3	130.1	-11.0731	155.4		166	13.4655	166.9	14.0807	176.7	20.7792	177.6	21.3944	174.1	19.0021	179.4	22.6247	176.7		177		178.6		179.6		184.5		195.5		179.1
	124.3	113	-9.09091	138.8	11.6653	148.6	19.5495	150.2	20.8367	165.3	32.9847	170	36.7659	171.4	37.8922	179.8	44.65	188.9	51.971	188.9	51.971	189.8	52.6951	195.6	57.3612	205.7	65.4867	198.9	60.0161	198.9	60.0161							Female	400	189	211	250	67.9	182.1	250	132.1	117.9	250	84.6
MEAN	134.18	121.12	-11.9336	150.742	14.4656	157.5	17.7605	159.54	19.4344	170.32	27.1297	171	30.9384	169.76	30.6193	174.92	35.8806	179.56	44.2297	176.68	43.003	182.46	46.7259	184.26	49.8617	192.6	58.6849	192.32	55.3754	192.64	57.1162								300	212.4	87.6	250	57.8	192.2	250	111.3	138.7	300	160.2
																																							250	223.1	26.9	250	113.8	136.2	250	132.4	117.6	250	122.3
Males	192.6	190.5		206.2		192.5		206.2	7.06127	202.5	5.14019	223.6	16.0955	219.2	13.811	244.9	27.1547	220.6		240.5		256.1		253.4		254.5		257		264.1								Grp3S16%	250	191.3	58.7	250	146.2	103.8	300	180.9	119.1	300	129.2
	170	179.2	5.41176	183.8	8.11765	165.4		186	9.41176	179.4	5.52941	202.6	19.1765	206.3	21.3529	253.4	49.0588	250.7	47.4706	259	52.3529	277.8	63.4118	279.3	64.2941	282.7	66.2941	297.2	74.8235	308.1	81.2353
	154.4	161.1	4.33938	175.7	13.7953	197.3	27.785	187.3	21.3083	181.1	17.2927	204.5	32.4482	204.5	32.4482	233.9	51.4896	230	48.9637	247.4	60.2332	257.6	66.8394	264.7	71.4378	256.7	66.2565	269.8	74.7409	277.2	79.5337
	180.4	195.6	8.42572	218	20.8426	196.7	9.03548	233.7		234.4		265.7		270.2		320.3		320.6		325.5	80.4324	346.2	91.9069	350.5	94.2905	363.9	101.718	377.7	109.368	386.5	114.246							MEAN	300	203.95	96.05	250	96.425	153.575	262.5	139.175	123.325	275	124.075
	131.9	136.2	3.26005	158.8	20.3942
MEAN	165.86	172.52	5.35923	188.5	15.7874	187.975	18.4102	203.3	12.5938	199.35	9.32078	224.1	22.5734	225.05	22.5374	263.125	42.5677	255.475	48.2172	268.1	64.3395	284.425	74.0527	286.975	76.6741	289.45	78.0897	300.425	86.3108	308.975	91.6717							Males	300	155.4	144.6	250	79.1	170.9	250	140.1	109.9	250	59.6
																																							250	131.2	118.8	250	66.2	183.8	300	133.2	166.8	250	129.9
	wt B4 tmt	wk2 tmt		wk4 tmt		wk6 tmt		wk8 tmt		wk10 tmt		wk12 tmt		wk14 tmt		wk16 tm		wk18 tmt		wk20 tmt		wk22 tmt		wk24 tmt		wk26 tmt		wk28 tmt		wk29 tmt									250	50.6	199.4	300	176.2	123.8	250	137.8	112.2	300	169.4
Females	144.4	120.4	-16.6205	141.5		151.1		144.4		150.7		168.7	16.8283	161.2	11.6343	164.3		157.2		154.6		159		153.9		155.6		144.4		153									250	52.9	197.1	250	55.5	194.5				250	108.7
	104	96.6	-7.11538	105.5		117	12.5	122.5	17.7885	115	10.5769	124.3	19.5192	121.4	16.7308	128.1	23.1731	134.2	29.0385	168.6	62.1154	138.2	32.8846	145	39.4231	144.2	38.6538	146.8	41.1538	148.8	43.0769											300	152.8	147.2				250	88.1
Grp4H10%	130.2	116.9	-10.2151	144.6	11.0599	153.4	17.8187	148		146	12.1352	163.8	25.8065	158.9	22.043	193.4	48.5407	159.8	22.7343	168.7	29.5699	160.4	23.1951	193.4	48.5407	162	24.424	159.2	22.2734	164.6	26.4209																	300	103
	131.1	127.2		154.5	17.849	162.6	24.0275	160.7	22.5782	159.7	21.8154	171.6	30.8924	174.1	32.7994	187.3	42.868	190.3	45.1564	189.5	44.5461	191.8	46.3005	193.8	47.8261	198.8	51.64	195.6	49.1991	194.6	48.4363							MEAN	262.5	97.525	164.975	270	105.96	164.04	266.667	137.033	129.633	266.667	109.783
	169.6	166		208.4	22.8774	216.5	27.6533	210.7	24.2335	195.1	15.0354	219.4	29.3632	171.4		193.8		220.2	29.8349	228	34.434	221.4	30.5425	218.3	28.7146	209.5	23.5259	206.4	21.6981	208.8	23.1132
MEAN	135.86	125.42	-11.317	150.9	17.2621	160.12	20.4999	157.26	21.5334	153.3	14.8907	169.56	24.4819	157.4	20.8019	173.38	38.1939	172.34	31.691	181.88	42.6663	174.16	33.2307	180.88	41.1261	174.02	34.5609	170.48	33.5811	173.96	35.2618							Female	400	272.8	127.2	250	88.4	161.6	250	110	140	250	99.8
																																							300	193.7	106.3	250	141.3	108.7	250	100.3	149.7	300	110.6
Males	160.6	156.5	-2.55293	171.8		186.7	16.2516	185.4	15.4421	173.5	8.03238	205.9	28.2067	208.6	29.8879	223	38.8543	232.7	44.8941	227	41.345	240.9	50	264.1	64.4458	276.2	71.9801	271.9	69.3026	276.5	72.1669								250	133.1	116.9	250	96.1	153.9	250	116.9	133.1	250	130.2
	154	152.9	-0.714286	169.7	10.1948	193	25.3247	182.1	18.2468	191.1	24.0909	223.5	45.1299	232.7	51.1039	243.8	58.3117	247.8	60.9091	254.5	65.2597	267.6	73.7662	273.8	77.7922	278	80.5195	279.6	81.5584	288.7	87.4675							Grp4H10%	250	159.2	90.8	250	133.6	116.4	250	108.4	141.6	300	137
	189	224.6		264.9	40.1587	300.6	59.0476	296.1		304.7		344.9		355.1		382.6		383.5		394.5		405.7		400.1		416.1		418.4		418.5												300	88.2	211.8	300	146.2	153.8
	130.2	139.5		151.2	16.129	169.5	30.1843	180.4	38.5561	160.2	23.0415	192.2	47.619	202.6	55.6068	226.5	73.9631	209.2	60.6759	238	82.7957	249	91.2442	257	97.3886	256.7	97.1582	256.6	97.0814	254	95.0845
	182.8	181.2	-0.875274	195.1		208.6		199.4	9.08096	195		238.1	30.2516	244.6	33.8074	272.2	48.9059	290.3	58.8074	301.4	64.8796	315.8	72.7571	326.3	78.5011	334.3	82.8775	346	89.2779	349	90.919							MEAN	300	189.7	110.3	260	109.52	150.48	260	116.36	143.64	275	119.4
MEAN	163.32	170.94	-1.38083	190.54	22.1609	211.68	32.702	208.68	20.3315	204.9	18.3883	240.92	37.8018	248.72	42.6015	269.62	55.0088	272.7	56.3216	283.08	63.57	295.8	71.9419	304.26	79.5319	312.26	83.1338	314.5	84.3051	317.34	86.4095
																																						Males	300	116.7	183.3	250	113.2	136.8	250	43.4	206.6	250	65.2
																																							300	164.1	135.9	300	141.8	158.2	250	42.3	207.7	250	67.7
	wt B4 tmt	wk2 tmt		wk4 tmt		wk6 tmt		wk8 tmt		wk10 tmt		wk12 tmt		wk14 tmt		wk16 tmt		wk18 tmt		wk20 tmt		wk22 tmt		wk24 tmt		wk26 tmt		wk28 tmt		wk29 tmt									250	99.1	150.9	250	48.2	201.8	300	61.3	238.7	300	52
Females	117.1	124.1		141.9	21.1785	151	28.9496	145.5	24.2528	154	31.5115	132																											250	25.2	224.8	250	117	133	250	35	215
	152.7	174.8	14.4728	195.3	27.8978	198.5	29.9935	200.2	31.1067	212.4	39.0963	226.8	48.5265	228.1	49.3779	234.9	53.831	233.7	53.0452	252.7	65.4879	248.8	62.9339	256.6	68.0419	262.3	71.7747	258.1	69.0242	260.1	70.334								250	125	125				300	99.9	200.1
Grp5H20%	124.6	138.4	11.0754	160.8	29.053	171.5	37.6404	187.1	50.1605	184.2	47.8331	190.3	52.7287	193.4	55.2167	193.4	55.2167	191.3	53.5313	189.2	51.8459	189.8	52.3274	192.1	54.1734	195	56.5008	192.9	54.8154	204.4	64.0449
	147.6	161.4	9.34959	176.1	19.3089	177.2		178.8		182.1		174.8		181.4		187.3		191.8		190.1		191.1		189.4														MEAN	270	106.02	163.98	262.5	105.05	157.45	270	56.38	213.62	266.667	61.6333
	117.5	132.5	12.766	161		171.9	46.2979	180.2	53.3617	182.2	55.0638	191.3	62.8085	190.3	61.9574	193.8	64.9362	201.5	71.4894	203.9	73.5319	205.8	75.1489	207.6	76.6809	207.5	76.5957	207.1	76.2553	213	81.2766
MEAN	131.9	146.24	11.916	167.02	24.3596	174.02	35.7203	178.36	39.7204	182.98	43.3762	183.04	54.6879	198.3	55.5173	202.35	57.9946	204.575	59.3553	208.975	63.6219	208.875	63.4701	211.425	66.2987	221.6	68.2904	219.367	66.6983	225.833	71.8852							Female	400	144.7	255.3	250	62.9	187.1	250	60.1	189.9	250	86.2
																																							300	118.2	181.8	250	91.1	158.9	250	75.1	174.9	250	91.8
Males	183.6	129.5	-29.4662	168.7	-8.11547	148.7	-19.0087	152.5		180.1		182.2		223	21.4597	226.5	23.366	210	14.3791	212.6	15.7952	228.9	24.6732	246.8	34.4227	255	38.8889	256.7	39.8148	263.5	43.5185								300	179	121	300	54.8	245.2	300	59.3	240.7	300	51.1
	141	116.5	-17.3759	157.8	11.9149	133.5	-5.31915	182.1	29.1489	160.6	13.9007	159.9	13.4043	195.1	38.3688	201.9	43.1915	190.4	35.0355	192.6	36.5957	218	54.6099	231.2	63.9716	235.8	67.234	245	73.7589	249.4	76.8794							Grp5H20%	250	91.7	158.3	250	76.4	173.6	250	66.4	183.6	250	74.6
	135.8	205.5		152.7	12.4448	243.8		276.1		266.7		263.8	94.2563	287.2		303		295.4		299.3		326.6		335.2		355.9		352.8		355.7									250	6.2	243.8	250	56	194	250	90.4	159.6	250	92.7
	135.2	108.6	-19.6746	155.8	15.2367	147.6	9.1716	149.4	10.503	158.8	17.4556	191.4	41.568	182.5	34.9852	183.9	36.0207	178.8	32.2485	180.9	33.8018	205	51.6272	217.3	60.7249	226.6	67.6036	226.5	67.5296	233.1	72.4112								250	66.2	183.8	300	65.6	234.4	300	92.6	207.4	300	87.2
	182.5	157.9	-13.4795	185.5	1.64384	181.8	-0.383562	183.1		187	2.46575	190.7		217.5	19.1781	229.8	25.9178	210.2	15.1781	213	16.7123	244.1	33.7534	256.2	40.3836	254.6	39.5068	264.9	45.1507	261.4	43.2329							MEAN	291.667	101	190.667	266.667	67.8	198.867	266.667	73.9833	192.683	266.667	80.6
MEAN	155.62	143.6	-19.999	164.1	6.62494	171.08	-3.88496	188.64	19.8259	190.64	11.274	197.6	49.7429	221.06	28.4979	229.02	32.124	216.96	24.2103	219.68	25.7263	244.52	41.1659	257.34	49.8757	265.58	53.3083	269.18	56.5635	272.62	59.0105
																																						Males	400	238.8	161.2	250	148	102	250	93.4	156.6	250	181.4
																																							300	201.9	98.1	250	64.2	185.8	250	145.2	104.8	250	159.8
																																							300	193.8	106.2	300	45.5	254.5	300	206.3	93.7	300	186.8
																																							250	156.7	93.3	250	69.9	180.1	250	181	69	250	84
																																							250	100.6	149.4	250	52.6	197.4	250	96.8	153.2	250	112.2
																																							250	175.5	74.5	300	164.1	135.9	300	221.6	78.4	300	138.5
																																						MEAN	291.667	177.883	113.783	266.667	90.7167	175.95	266.667	157.383	109.283	266.667	143.783
							MEAN	FEMALE	% change in body weight
	wk 0	Wk2	wk4	wk6	wk8	wk10	wk12	wk14	wk16	wk18	wk20	wk22	wk24	wk26	wk28	wk29
NC	0	3.46613	6.08852	5.72794	5.68754	5.37185	15.8757	18.2704	23.0839	19.458	24.638	27.7095	28.1738	30.032	30.2011	29.0424
S8%	0	-16.6213	-5.52424	9.18373	9.5537	7.79394	17.257	22.7197	31.9882	32.2645	31.1695	35.1092	39.3954	40.3796	40.0233	41.1442
S16%	0	-11.9336	14.4656	17.7605	19.4344	27.1297	30.9384	30.6193	35.8806	44.2297	43.003	46.7259	49.8617	58.6849	55.3754	57.1162
H10%	0	-11.317	17.2621	20.4999	21.5334	14.8907	24.4819	20.8019	38.1939	31.691	42.6663	33.2307	41.1261	34.5609	33.5811	35.2618
H20%	0	11.916	24.3596	35.7203	39.7204	43.3762	54.6879	55.5173	57.9946	59.3553	63.6219	63.4701	66.2987	68.2904	66.6983	71.8852
							SEM	FEMALE
	wk 0	Wk2	wk4	wk6	wk8	wk10	wk12	wk14	wk16	wk18	wk20	wk22	wk24	wk26	wk28	wk29
NC	0	0.64961	1.34805	1.61838	1.17743	1.44225	2.4243	2.3217	1.68924	2.59266	4.03873	4.87798	5.88314	4.92995	6.33512	5.49111
S8%	0	7.54228	1.1371	1.60468	1.75512	2.05521	0.81496	1.58892	1.68759	3.33462	2.62	3.08999	2.29074	2.50008	3.37809	2.70901
S16%	0	1.44648	2.11575	1.5965	2.15363	2.96916	3.7199	4.4603	5.03642	5.1971	4.68198	3.59147	4.45937	4.56871	4.58267	5.20658
H10%	0	2.79866	3.424	3.35164	1.93247	2.4862	2.73755	4.5286	7.68688	4.76113	7.19426	4.82079	4.62611	6.66442	6.89406	6.19404
H20%	0	1.10124	2.41826	4.02297	7.12112	5.12797	4.23763	3.63452	3.49374	6.06866	6.32935	6.59345	6.55556	6.05687	6.29748	5.03445
							MEAN	MALE	% change in body weight
	wk 0	Wk2	wk4	wk6	wk8	wk10	wk12	wk14	wk16	wk18	wk20	wk22	wk24	wk26	wk28	wk29
NC	0	2.47488	19.0508	14.4645	20.5642	14.9387	24.1108	35.326	46.6522	54.8103	52.4822	65.527	66.5597	75.8435	82.0681	80.6634
S8%	0	-5.2397	28.0847	31.7814	33.1713	45.9529	56.0243	65.9322	76.2464	80.9843	81.4299	87.2764	91.4611	99.783	89.7673	90.1482
S16%	0	5.35923	15.7874	18.4102	12.5938	9.32078	22.5734	22.5374	42.5677	48.2172	64.3395	74.0527	76.6741	78.0897	86.3108	91.6717
H10%	0	-1.38083	22.1609	32.702	20.3315	18.3883	37.8018	42.6015	55.0088	56.3216	63.57	71.9419	79.5319	83.1338	84.3051	86.4095
H20%	0	-19.999	6.62494	-3.88496	19.8259	11.274	49.7429	28.4979	32.124	24.2103	25.7263	41.1659	49.8757	53.3083	56.5635	59.0105
							SEM	MALE
	wk 0	Wk2	wk4	wk6	wk8	wk10	wk12	wk14	wk16	wk18	wk20	wk22	wk24	wk26	wk28	wk29
NC	0	0.65041	2.88215	1.37103	3.70213	0.78286	2.96892	4.17824	4.3496	1.5305	4.42439	5.5975	5.97952	5.48572	3.97171	2.60355
S8%	0	1.15679	2.38677	3.1205	3.89549	5.41351	7.05375	7.57976	10.2477	9.97989	10.9848	11.6005	11.8401	16.6783	13.4881	13.0868
S16%	0	1.11253	3.02174	9.37475	4.40977	3.98757	5.01686	5.41259	7.73838	0.74657	8.36182	8.98177	9.04635	11.8144	11.5286	11.2979
H10%	0	0.58789	9.16054	9.24424	6.37026	5.18679	4.99291	6.32718	7.46318	3.83809	8.50564	8.45587	6.77336	5.22805	5.92017	4.99636
H20%	0	3.40489	4.34803	5.87025	9.32299	4.52212	23.6952	4.79509	4.59069	5.47746	5.50179	7.1713	7.33312	8.14801	8.30013	9.07299
							FBG
	FBGb4tmt	wk2 tmt	wk4 tmt	wk6tmt	wk8 tmt	wk10 tmt	wk12 tmt	wk14 tmt	wk16 tmt	wk18 tmt	wk20 tmt	wk22 tmt	wk24 tmt	wk26 tmt	wk28 tmt	wk29tmt
Female	88	81	79	80	77	53	54	53	70	73	60	72	69	62	68	60
	75	88	62	59	79	64	72	73	95	55	77	69	73	87	89	69
Grp1 NC	94	79	56	60	75	59	56	58	66	72	52	67	68	75	65	70
	114	81	90	98	93	73	55	85	73	59	71	61	54	63	90	78
	95	76	78	81	75	61	64	82	83	59	61	68	51	61	69	71
MEAN	93.2	81	73	75.6	79.8	62	60.2	70.2	77.4	63.6	64.2	67.4	63	69.6	76.2	69.6
Male	65	83	76	80	79	71	73	59	80	63	62	54	59	63	62	70
	114	97	64	68	77	66	70	71	76	54	60	75	38	84	59	79
	76	92	72	79	75	72	61	61	71	53	53	53	50	62	49	76
	88	72	58	72	80	63	87	68	54	56	62	56	44	59	49	68
	78	90	77	77	88	74	72	72	75	51	71	63	42	63	61	74
MEAN	84.2	86.8	69.4	75.2	79.8	69.2	72.6	66.2	71.2	55.4	61.6	60.2	46.6	66.2	56	73.4
Female	104	86	98	83	75	73	58	94	77	80	52	58	62	84	83	70
	93	94	85	95	86	72	69	78	60	74	54	56	63	74	62	65
Grp2S8%	96	116	78	94	81	70	62	87	66	87	63	65	81	85	81	74
	83	126	77	79	75	76	47	88	78	81	76	58	78	67	72	69
	70	112	79	79	80	71	51	88	66	67	60	85	75	55	57	59
		92	82	88	82	71	45	87	58		71	74	72	68	60	70
MEAN	89.2	104.333	83.1667	86.3333	79.8333	72.1667	55.3333	87	67.5	77.8	62.6667	66	71.8333	72.1667	69.1667	67.8333
Male	96	88	79	54	85	65	70	67	83	61	72	70	63	65	59	74
	83	97	76	52	84	75	71	65	78	57	66	62	62	67	56	80
	116	92	31	77	81	70	65	63	64	51	72	57	64	61	58	67
	104	72	62	84	86	78	73	71	91	73	61	55	66	61	56	78
	71	90	71	84	82	76	74	76	83	75	66	66	61	49	60	70
MEAN	94	87.8	63.8	70.2	83.6	72.8	70.6	68.4	79.8	63.4	67.4	62	63.2	60.6	57.8	73.8
Female	87	107	64	57	86	67	56	69	53	57	62	59	70	64	72	61
	104	175	70	71	78	75	63	78	66	62	76	80	67	79	72	75
Grp3S16%	89	114	72	63	83	72	55	75	49	61	63	70	72	66	55	75
	106	74	78	74	115	79	64	65	78	61	67	72	64	68	53	65
	93	117	82	61	107	69	58	79	83	66	75	83	57	80	75	74
MEAN	95.8	117.4	73.2	65.2	93.8	72.4	59.2	73.2	65.8	61.4	68.6	72.8	66	71.4	65.4	70
Male	86	121	75	74	83	80	77	86	78	55	56	53	61	78	67	84
	90	99	64	75	72	62	71	77	78	59	56	69	62	76	50	73
	86	97	84	91	90	65	73	70	82	63	56	79	63	74	61	77
	102	92	56	64	73	69	58	64	76	68	46	59	72	73	51	70
	72	137	68	82
MEAN	87.2	109.2	69.4	77.2	79.5	69	69.75	74.25	78.5	61.25	53.5	65	64.5	75.25	57.25	76
Female	89	75	73	73	90	74	93	74	83	76	69	60	61	65	58	66
	90	86	56	74	98	71	93	70	73	69	74	69	51	69	43	71
Grp4H10%	92	123	64	59	81	70	71	71	87	76	77	56	70	68	54	75
	88	94	70	76	93	71	84	85	79	88	92	74	56	79	77	72
	111	104	75	87	89	87	94	80	83	75	84	66	70	78	72	72
MEAN	94	96.4	67.6	73.8	90.2	74.6	87	76	81	76.8	79.2	65	61.6	71.8	60.8	71.2
Male	87	89	64	86	75	86	56	69	65	46	45	45	58	73	43	68
	82	93	62	70	71	75	63	59	125	62	67	56	67	62	53	67
	68	90	48	66	72	80	69	73	76	60	65	67	56	63	62	68
	71	73	52	86	103	75	63	63	63	56	78	72	54	55	42	64
	96	70	72	67	77	65	51	56	71	53	58	61	61	55	41	64
MEAN	80.8	83	59.6	75	79.6	76.2	60.4	64	80	55.4	62.6	60.2	59.2	61.6	48.2	66.2
Female	75	103	53	61	48	81	82
	90	100	76	66		85	84	73	75	72	86	63	66	72	82	75
Grp5H20%	104	112	81	65	95	76	79	73	92	111	89	59	66	65	70	87
	86	92	76	61	107	74	84	82	67	82	79	59	54
	92	107	61	58	85	76	69	88	75	68	70	58	49	57	58	71
MEAN	89.4	102.8	69.4	62.2	83.75	78.4	79.6	79	77.25	83.25	81	59.75	58.75	64.6667	70	77.6667
Male	101	83	50	62	95	57	48	87	81	55	69	69	68	62	50	79
	89	106	75	68	89	70	69	94	78	76	72	64	68	76	60	74
	102	84	30	71	62	69	65	72	63	54	67	69	53	64	52	78
	106	91	60	99	52	61	64	86	69	70	68	64	105	75	43	73
	97	67	60	77	69	74	62	80	63	62	73	69	66	59	55	80
MEAN	99	86.2	55	75.4	73.4	66.2	61.6	83.8	70.8	63.4	69.8	67	72	67.2	52	76.8
							MALES	FBG
								MEANS
	b4tmt	wk2	wk4	wk6	wk8	wk10	wk12	wk14	wk16	wk18	wk20	wk22	wk24	wk26	wk28	wk29
NC	84.2	86.8	69.4	75.2	79.8	69.2	72.6	66.2	71.2	55.4	61.6	60.2	46.6	66.2	56	73.4
S8%	94	87.8	63.8	70.2	83.6	72.8	70.6	68.4	79.8	63.4	67.4	62	63.2	60.6	57.8	73.8
S16%	87.2	109.2	69.4	77.2	79.5	69	69.75	74.25	78.5	61.25	53.5	65	64.5	75.25	57.25	76
H10%	80.8	83	59.6	75	79.6	76.2	60.4	64	80	55.4	62.6	60.2	59.2	61.6	48.2	66.2
H20%	99	86.2	55	75.4	73.4	66.2	61.6	83.8	70.8	63.4	69.8	67	72	67.2	52	76.8
							FEMALES	FBG
								MEANS
	b4tmt	wk2	wk4	wk6	wk8	wk10	wk12	wk14	wk16	wk18	wk20	wk22	wk24	wk26	wk28	wk29
NC	93.2	81	73	75.6	79.8	62	60.2	70.2	77.4	63.6	64.2	67.4	63	69.6	76.2	69.6
S8%	89.2	104.333	83.1667	86.3333	79.8333	72.1667	55.3333	87	67.5	77.8	62.6667	66	71.8333	72.1667	69.1667	67.8333
S16%	95.8	117.4	73.2	65.2	93.8	72.4	59.2	73.2	65.8	61.4	68.6	72.8	66	71.4	65.4	70
H10%	94	96.4	67.6	73.8	90.2	74.6	87	76	81	76.8	79.2	65	61.6	71.8	60.8	71.2
H20%	89.4	102.8	69.4	62.2	83.75	78.4	79.6	79	77.25	83.25	81	59.75	58.75	64.6667	70	77.6667
FBG= FASTING BLOOD GLUCOSE
WK= WEEK
B4 = BEFORE
TMT= TREATMENT
[truncated: 34 more columns]

## Sheet: Sheet3
		MEAN	FEMALES							SEM	FEMALES
	H	L	K	B	F				Grp	RH. WT	RL.WT	Rkto. WT	RB.WHT	RW.whtf
NC	0.266333	2.9005	0.578198	0.808087	2.13459			Female	NC	0.02382	0.1177	0.02005	0.040399	0.3377
S8%	0.294953	2.79819	0.521913	0.750307	3.01818			Female	S8%	0.01522	0.1021	0.018121	0.0357	0.47709
H10%	0.326446	3.14545	0.560283	0.86345	2.4277			Female	H10%	0.03612	0.1878	0.035833	0.03556	0.43373
S16%	0.295523	3.17702	0.564132	0.83666	2.73593			Female	S16%	0.02928	0.2509	0.04206	0.02303	0.61678
H20%	0.265804	2.72584	0.533783	0.655944	1.93324			Female	H20%	0.017055	0.09824	0.018481	0.04537	0.80648																												females	means
																																										WAT
																																									NC	2.13459
																																									S8%	3.01818
																																									H10%	2.4277
																																									S16%	2.73593
																																									H20%	1.93324
		MEAN	MALES							SEM	MALES
	H	L	K	B	F				Grp	RH. WT	RL.WT	Rkto. WT	RB.WHT	RW.whtf
NC	0.270892	2.72365	0.482943	0.579661	0.94626			Male	NC	0.0164471	0.0914335	0.0625731	0.0275201	0.177921																												females	SEM
S8%	0.259273	3.01481	0.499196	0.516005	1.48445			Male	S8%	0.0145169	0.0395457	0.0357646	0.0287319	0.186747																												WAT
H10%	0.272244	2.9145	0.486131	0.572823	1.77546			Male	H10%	0.0105595	0.0528737	0.0509873	0.0531445	0.214525															a = P˂ 0.05 vs NC			b = P˂ 0.05 vs Corr energy grp									NC	0.3377
S16%	0.294609	3.05858	0.457396	0.523809	1.78245			Male	S16%	0.0137427	0.167926	0.0328771	0.0554116	0.420779																											S8%	0.47709
H20%	0.273488	2.74255	0.485664	0.589062	1.43177			Male	H20%	0.00801007	0.126558	0.0705145	0.0511955	0.137483					a = P˂ 0.05 vs NC			b = P˂ 0.05 vs Corr energy grp																			H10%	0.43373
																																									S16%	0.61678
																																									H20%	0.80648
	Last weight	HEART	RH.WT	LIVER	RL. WT	K. RIGHT	K. LEFT	K. TOTAL	RK. WHT	BRAIN	RB. WHT
Female	202.2	0.6	0.296736	6.2	3.06627	0.6	0.6	1.2	0.593472	1.5	0.74184
	226.3	0.6	0.265135	6.5	2.87229	0.6	0.7	1.3	0.574459	1.6	0.707026
	215.8	0.5	0.231696	5.7	2.64133	0.6	0.7	1.3	0.60241	1.7	0.787766
Grp 1 NC	198.8	0.4	0.201207	5.3	2.666	0.5	0.5	1	0.503018	1.8	0.905433
	178.1	0.6	0.336889	5.8	3.2566	0.5	0.6	1.1	0.617631	1.6	0.898372
MEAN	204.24	0.54	0.266333	5.9	2.9005	0.56	0.62	1.18	0.578198	1.64	0.808087
Males	269.8	0.6	0.222387	8.2	3.03929	0.7	0.5	1.2	0.444774	1.6	0.593032
	283.8	0.8	0.281889	7.9	2.78365	0.6	0.7	1.3	0.458069	1.7	0.599013
	288.2	0.7	0.242887	7.2	2.49827	0.7	0.5	1.2	0.416378	1.4	0.485774
	229.2	0.7	0.30541	6	2.6178	0.7	0.6	1.3	0.56719	1.5	0.65445
	265	0.8	0.301887	7.1	2.67925	0.7	0.7	1.4	0.528302	1.5	0.566038
MEAN	267.2	0.72	0.270892	7.28	2.72365	0.68	0.6	1.28	0.482943	1.54	0.579661			KEY
														RH.WT= RELATIVE HEART WEIGHT
Females	221.8	0.6	0.270514	7	3.156	0.6	0.5	1.1	0.495942	1.5	0.676285			RL. WT=RELATIVE LIVER WEIGHT
	189.3	0.6	0.316957	5	2.64131	0.6	0.4	1	0.528262	1.4	0.739567			K. RIGHT= KIDNEY RIGHT
Grp2S8%	189.5	0.6	0.316623	5.1	2.69129	0.5	0.4	0.9	0.474934	1.2	0.633245			K.LEFT= KIDNEY LEFT
	173.2	0.4	0.230947	4.3	2.48268	0.5	0.4	0.9	0.51963	1.5	0.866051			K.TOTAL= KIDNEY TOTAL WEIGHT
	196.6	0.6	0.305188	5.5	2.79756	0.5	0.5	1	0.508647	1.5	0.76297			RK.WHT= RELATIVE TOTAL KIDNEY WEIGHT
	182.1	0.6	0.329489	5.5	3.02032	0.6	0.5	1.1	0.604064	1.5	0.823723			RB.WHT= RELATIVE TOTAL BRAIN WEIGHT
MEAN	192.083	0.566667	0.294953	5.4	2.79819	0.55	0.45	1	0.521913	1.43333	0.750307
Males	252.1	0.6	0.238001	7.6	3.01468	0.7	0.7	1.4	0.555335	1.1	0.436335
	279.1	0.7	0.250806	8.4	3.00967	0.6	0.7	1.3	0.465783	1.4	0.501612
	285.2	0.9	0.315568	8.2	2.87518	0.7	0.7	1.4	0.490884	1.4	0.490884
	313.5	0.8	0.255183	9.6	3.0622	0.9	0.7	1.6	0.510367	1.7	0.542265
	295.6	0.7	0.236806	9.2	3.11231	0.7	0.7	1.4	0.473613	1.8	0.608931
MEAN	285.1	0.74	0.259273	8.6	3.01481	0.72	0.7	1.42	0.499196	1.48	0.516005
Females	148	0.5	0.337838	6	4.05405	0.4	0.4	0.8	0.540541	1.3	0.878378
	240.5	0.6	0.24948	6.5	2.7027	0.6	0.6	1.2	0.49896	1.8	0.748441
Grp3S16%	196.7	0.4	0.203355	5.3	2.69446	0.5	0.4	0.9	0.45755	1.7	0.86426
	179.1	0.6	0.335008	5.4	3.01508	0.6	0.6	1.2	0.670017	1.5	0.837521
	198.9	0.7	0.351936	6.8	3.4188	0.7	0.6	1.3	0.653595	1.7	0.854701
MEAN	192.64	0.56	0.295523	6	3.17702	0.56	0.52	1.08	0.564132	1.6	0.83666
Males	264.1	0.8	0.302916	7.4	2.80197	0.7	0.6	1.3	0.492238	1.5	0.567967
	308.1	0.9	0.292113	9.4	3.05096	0.6	0.8	1.4	0.454398	1.7	0.551769
	277.2	0.9	0.324675	9.8	3.53535	0.7	0.6	1.3	0.468975	1.7	0.613276
	386.5	1	0.258732	11	2.84605	0.7	0.9	1.6	0.413972	1.4	0.362225
MEAN	308.975	0.9	0.294609	9.4	3.05858	0.675	0.725	1.4	0.457396	1.575	0.523809
Females	153	0.7	0.457516	4.2	2.7451	0.5	0.5	1	0.653595	1.2	0.784314
	148.8	0.5	0.336022	5	3.36022	0.4	0.3	0.7	0.47043	1.4	0.94086
Grp4H10%	164.6	0.4	0.243013	6	3.6452	0.4	0.4	0.8	0.486027	1.5	0.9113
	194.6	0.6	0.308325	5.2	2.67215	0.6	0.6	1.2	0.61665	1.5	0.770812
	208.8	0.6	0.287356	6.9	3.3046	0.6	0.6	1.2	0.574713	1.9	0.909962
MEAN	173.96	0.56	0.326446	5.46	3.14545	0.5	0.48	0.98	0.560283	1.5	0.86345
STDEV	26.4565	0.114018	0.0807597	1.02859	0.41997	0.1	0.130384	0.228035	0.0801249	0.254951	0.0795136
Males	276.5	0.7	0.253165	8.2	2.96564	0.6	0.7	1.3	0.470163	1.7	0.614828
	288.7	0.9	0.311742	8.1	2.80568	0.6	0.6	1.2	0.415656	1.3	0.450294
	418.5	1.1	0.262843	11.6	2.7718	0.9	1.1	2	0.477897	2	0.477897
	254	0.7	0.275591	7.6	2.99213	0.7	0.7	1.4	0.551181	1.9	0.748031
	349	0.9	0.25788	10.6	3.03725	0.9	0.9	1.8	0.515759	2	0.573066
MEAN	317.34	0.86	0.272244	9.22	2.9145	0.74	0.8	1.54	0.486131	1.78	0.572823
Females
	260.1	0.7	0.269127	6.7	2.57593	0.6	0.7	1.3	0.499808	1.5	0.576701
Grp5H20%	204.4	0.6	0.293542	5.5	2.6908	0.6	0.5	1.1	0.53816	1.5	0.733855
	213	0.5	0.234742	6.2	2.9108	0.6	0.6	1.2	0.56338	1.4	0.657277
MEAN	225.833	0.6	0.265804	6.13333	2.72584	0.6	0.6	1.2	0.533783	1.46667	0.655944
Males	263.5	0.7	0.265655	7.6	2.88425	0.8	0.6	1.4	0.531309	1.5	0.56926
	249.4	0.7	0.280674	6.6	2.64635	0.7	0.5	1.2	0.481155	1.7	0.681636
	355.7	0.9	0.253022	8.2	2.30531	0.6	0.7	1.3	0.365477	1.8	0.506044
	233.1	0.7	0.3003	7.1	3.0459	0.7	0.5	1.2	0.514801	1.7	0.729301
	261.4	0.7	0.267789	7.4	2.83091	0.7	0.7	1.4	0.535578	1.2	0.459067
MEAN	272.62	0.74	0.273488	7.38	2.74255	0.7	0.6	1.3	0.485664	1.58	0.589062
